# Supplementary material for: Development and Characterization of Three Novel FGFR Inhibitor Resistant Cervical Cancer Cell Lines to Help Drive Cervical Cancer Research
Source: Int J Mol Sci. 2025 Feb 20;26(5):1799. doi: 10.3390/ijms26051799 (PMC11898767; doi:10.3390/ijms26051799)
Supplement: Supplementary file 1 [file ijms-26-01799-s001.zip]

Archive with 8 entries (8 files):
- Figure S1.tif
- Figure S2.tif
- Figure S3.tif
- Figure S4.tif
- Figure S5.tif
- Figure S6.tif
- Figure S7.tif
- ijms-3413592-supplementary.pdf
